# Supplementary material for: Olfactory‐to‐Entorhinal Network Dysrhythmias Drive Parkinson's Cognitive Impairment Through Frequency‐Specific Oscillatory Decoupling
Source: Adv Sci (Weinh). 2025 Dec 5;13(9):e12183. doi: 10.1002/advs.202512183 (PMC12904074; doi:10.1002/advs.202512183)
Supplement: Supplementary file 2 — Supporting Table [file ADVS-13-e12183-s001.xlsx]

## Sheet: Sheet1
L-Ratio, Isolation Distance, and Refractory Period Violation Rate for all units
saline						6-OHDA
	L-Ratio	Isolation Distance	Refractory Period Violation（%）				L-Ratio	Isolation Distance	Refractory Period Violation（%）
	0.0481573	69.4813	0.157072				0.0597571	21.5377	0.328144
	0.0397247	23.484	0.189159				0.0911127	35.1343	0.220134
	0.0455749	35.921	0.268388				0.0128151	25.4981	0.125117
	0.0176923	37.1255	0.300414				0.0563507	30.6406	0.261352
	0.0210833	42.0659	0.227571				0.0117578	38.5892	0.134986
	0.0308255	24.4815	0.217887				0.0641039	25.0688	0.273424
	0.0089682	24.7397	0.267919				0.0331091	58.0928	0.168056
	0.0189694	95.7218	0.265319				0.0160659	25.2383	0.162042
	0.0127519	26.4618	0.34587				0.02741	23.0495	0.255719
	0.012656	25.3088	0.156498				0.03931	23.5115	0.190038
	0.0129165	24.5122	0.265783				0.0012995	73.6282	0.167689
	0.0160479	22.5811	0.255799				0.00934519	48.0124	0.145978
	0.000273963	28.2844	0.287326				0.00734927	43.2345	0.297052
	0.0022441	35.0722	0.367261				0.0358623	32.6113	0.122043
	0.000291179	31.0946	0.532926				0.0226978	51.7891	0.201553
	0.00323207	44.7185	0.359166
	0.0146853	71.9077	0.433683
	0.0358407	29.92	0.290157
	0.01817	32.171	0.563398
	0.03241	30.0468	0.552303
	0.01621	29.6356	0.473194
	0.005944	30.8918	0.31545
	0.006064	29.3628	0.521111
	0.002241	27.6598	0.38153
	0.01756	21.4972	0.420762
	0.03311	23.8293	0.549287
